# Supplementary material for: High-Throughput Yield Prediction of Diallele Crossed Sugar Beet in a Breeding Field Using UAV-Derived Growth Dynamics
Source: Plant Phenomics. 2024 Jul 29;6:0209. doi: 10.34133/plantphenomics.0209 (PMC11283879; doi:10.34133/plantphenomics.0209)
Supplement: Supplementary 1 — Tables S1 and S2 Figs. S1 to S4 Supplemental data Supplemental data2 [file plantphenomics.0209.f1.zip]

Archive with 4 entries (4 files):
- Sup_Table 1.xlsx
- Sup_Table 2.xlsx
- supplemantal data2.xlsx
- supplemental Figures.pdf
