# Supplementary material for: High-Throughput Yield Prediction of Diallele Crossed Sugar Beet in a Breeding Field Using UAV-Derived Growth Dynamics
Source: Plant Phenomics. 2024 Jul 29;6:0209. doi: 10.34133/plantphenomics.0209 (PMC11283879; doi:10.34133/plantphenomics.0209)
Supplement: Supplementary 1 — Tables S1 and S2 Figs. S1 to S4 Supplemental data Supplemental data2 [file plantphenomics.0209.f1.zip › Sup_Table 1.xlsx]

## Sheet: Sheet1
Summary of meteorological data
		Mean Temp					Highest Temp					Lowest Temp					Sum of Precipitation					daylight hours
From	To	normal	2018	2020	2021		normal	2018	2020	2021		normal	2018	2020	2021		normal	2018	2020	2021		normal	2018	2020	2021
Apr.1	Apr.10	3.1	2.7	4.3	3.8		8.8	7.2	9.2	9.8		-2.4	-0.9	-0.4	-2.3		16.9	4	43	18		63.7	48.2	45.6	78.1
Apr.11	Apr.20	5.1	6.6	3	7.6		11.1	13.5	9.3	14.3		-0.5	-0.2	-2.1	0.2		21.3	32.5	27	65		61.3	82.8	72.7	63.8
Apr.21	Apr.30	7.6	10.4	6.1	7.4		14.4	17.4	11.8	14.5		1	3.1	0.1	0.1		22.7	13	22.5	77.5		65	79.6	52.6	73.9
May.1	May.10	9.7	8.9	12.1	10		16.4	13.7	19.1	15.7		3.2	4.9	4.4	4.7		28.5	52	13.5	4.5		60.7	24.8	59.8	70.6
May.11	May.20	10.9	12.4	10.8	11.6		17.5	19.3	17.3	18.2		4.7	5.7	4.9	6.1		27.1	39.5	1.5	23		58.4	67.2	63.1	54.5
May.21	May.31	12.7	14.2	14.3	12.8		19.3	22.1	21.2	17.4		6.8	6.3	7.6	9		27.4	20.5	6.5	46		62.7	99.9	85.7	36.1
Jun.1	Jun.10	13.7	16.2	17.1	16.9		20.1	23.9	25.6	24.7		8.4	9.7	8.9	9.6		27.8	38	0	21		52.5	68.8	85	100.1
Jun.11	Jun.20	15	10.8	17.6	16.3		20.7	14.6	22.5	23.1		10.3	7.7	12.5	11.2		32	40	17.5	22.5		41.5	17.3	36.1	55.1
Jun.21	Jun.31	16.3	17	14.3	17.5		22.4	22.3	17.4	25.3		11.3	11.3	11.9	11.5		23.2	36	32.5	0.5		49.2	44.6	1.6	71.5
Jul.1	Jul.10	17.4	15.8	18.9	16.2		23	19.3	24.3	20		13.1	13.2	14.8	14		35.6	137	32.5	14		41.7	5.9	45	7
Jul.11	Jul.20	18.6	18.9	17.8	22.5		23.9	24.4	23.4	29.7		14.4	14.7	14.3	16.6		42.4	23.5	4.5	0		38.5	36.2	34.8	70.1
Jul.21	Jul.31	19.9	21.7	19	23.3		25.2	28	24.3	29.9		15.9	17.5	15.2	19.1		33.8	0.5	15.5	2		39.3	36.2	40.2	59
Aug.1	Aug.10	20.5	19.7	21.9	22.6		26.1	25.4	27.4	27.8		16.3	15.1	18	18.8		43.6	15.5	13.5	158.5		41.2	55.7	34.9	43.6
Aug.11	Aug.20	19.8	17.8	22.7	15.9		24.8	22.9	29.3	21		15.9	13.3	16.7	12.3		53.9	130.5	47.5	25.5		34	34.5	64.5	32
Aug.21	Aug.31	19.2	18.4	19.7	19.7		24.5	22.5	26.3	24.8		14.8	15.3	14.7	15.7		55.4	53.5	62.5	35.5		47.4	21.9	62.2	52
Sep.1	Sep.10	18.3	18	20.4	17.1		23.5	22.7	24	22.7		14	13.4	17.3	12.2		49.6	45.5	20	5.5		43.5	43.1	16.8	54.4
Sep.11	Sep.20	16.3	16.2	15.5	14.5		21.7	23.2	19.1	20.3		11.5	10.1	12.4	8.1		55.8	0	76	53.5		46	81.4	16.8	63.4
Sep.21	Sep.31	13.8	13.7	13.5	14.5		19.5	18.3	18.1	19.6		8.4	9.6	9.2	9		45.2	16.5	62	25		50.6	33.9	38.8	38
Oct.1	Oct.10	11.8	12.6	12.2	13.4		17.6	18.6	17.5	19.6		6.4	7	7.3	7		41.9	88.5	31.5	46.5		49	39.7	41.9	53.3
Oct.11	Oct.20	9.3	9.5	9.5	9.1		15.6	15.8	16.1	14.2		3.3	3.8	3.1	3.7		26.4	5.5	31.5	60		57.4	63.4	69.5	40.6
Oct.21	Oct.31	7.4	8.4	8.1	6.7		13.2	14.3	13.9	13.1		1.8	2.3	2.2	0.6		23.2	43	10	12.5		56.7	59.3	62.2	72.9
