# Supplementary material for: High-Throughput Yield Prediction of Diallele Crossed Sugar Beet in a Breeding Field Using UAV-Derived Growth Dynamics
Source: Plant Phenomics. 2024 Jul 29;6:0209. doi: 10.34133/plantphenomics.0209 (PMC11283879; doi:10.34133/plantphenomics.0209)
Supplement: Supplementary 1 — Tables S1 and S2 Figs. S1 to S4 Supplemental data Supplemental data2 [file plantphenomics.0209.f1.zip › Sup_Table 2.xlsx]

## Sheet: 2-1(2018)
Supplemental Table2-1 Average values and ranges of variation of CC andCH per 30 DAT ( 2018)
Varieties	CCint30		CCint60		CCint90		CCint120		CCint150		CHint30		CHint60		CHint90		CHint120		CHint150
NK184	7.55493	fg	27.1525	fg	54.6071	df	84.1125	df	114.015	df	0.151206	a	6.4579	ab	18.2512	abc	30.7201	ab	43.2446	ab
NK195BR	4.25712	ac	18.0172	bc	42.5323	b	71.2511	b	100.956	b	0.172665	ab	5.96711	a	17.2077	a	29.295	a	41.4677	a
NK235BR	3.41811	ab	16.7781	ab	41.7814	b	70.8716	b	100.72	b	0.255299	ac	7.66489	bcd	21.1142	cdf	35.3802	bcd	49.7231	bcd
NK237BR	2.67492	a	13.7953	a	37.0585	a	65.7527	a	95.549	a	0.239695	ac	5.8768	a	17.8812	ab	31.5439	ab	45.483	ab
NK388	4.97816	bcd	21.6359	cd	48.298	c	77.7552	c	107.673	c	0.436984	ad	7.30318	ac	20.4169	bd	35.0555	bc	49.9447	bcd
NK195BRxNK184	7.19815	efg	28.1269	fh	56.5616	efh	86.3672	efh	116.344	efh	0.251258	ac	8.27311	ce	22.538	dg	37.5418	ce	52.6055	ce
NK235BRxNK184	8.67613	g	30.9945	h	59.718	gh	89.5559	gh	119.536	gh	0.271284	ac	9.22937	ef	23.9338	fgi	39.1183	cg	54.3357	cef
NK237BRxNK184	8.68501	g	31.6481	h	60.6641	h	90.5597	h	120.549	h	0.328478	ad	8.66821	cf	24.5031	gi	41.6764	eg	59.0119	eg
NK184xNK388	7.66634	fg	29.5018	gh	58.2588	fh	88.1201	fh	118.105	fh	0.4693	bcd	8.5343	ce	23.1157	dgh	38.9668	cg	54.9968	ceg
NK235BRxNK195BR	5.91012	cf	25.0688	df	52.9983	de	82.7328	de	112.701	de	0.29793	ad	8.9225	def	23.6084	efgi	38.9508	cg	54.3417	cef
NK237BRxNK195BR	4.73784	bcd	22.7798	de	50.5832	cd	80.3283	cd	110.301	cd	0.473204	cd	8.74525	cf	23.861	fgi	40.3156	eg	56.9507	eg
NK195BRxNK388	7.3605	efg	28.9178	gh	57.6193	fh	87.4747	fh	117.459	fh	0.211802	ac	9.06163	def	24.2532	gi	40.0153	deg	55.8117	deg
NK237BRxNK235BR	5.74426	cf	25.0914	df	53.2016	de	82.9789	de	112.954	de	0.460643	bcd	8.99254	def	24.2956	gi	40.8199	eg	57.4992	eg
NK235BRxNK388	6.52992	df	26.8623	fg	55.2128	ef	85.018	ef	114.996	ef	0.257585	ac	10.1617	f	26.362	i	43.0547	fg	59.7763	fg
NK237BRxNK388	6.40506	df	26.9078	fg	55.3856	ef	85.2174	ef	115.2	ef	0.334222	ad	9.12954	def	25.7187	hi	43.6578	g	61.7511	g
NK377xNK388	5.49579	cde	24.7542	df	52.9182	de	82.7127	de	112.691	de	0.354759	ad	8.83026	cf	23.3393	dgh	38.619	cef	53.9684	cef
NK377	4.81113	bcd	21.5502	cd	48.3909	c	77.908	c	107.841	c	0.327766	ad	7.7671	bce	20.7589	bde	34.5336	bc	48.3884	bc
Monohikari	6.0565	cf	26.0608	efg	54.4079	df	84.2233	df	114.204	df	0.570716	d	8.79067	cf	23.7136	fgi	40.1353	deg	56.7915	eg
Amahomare	6.59547	df	27.1214	fg	55.5732	efg	85.3994	efg	115.381	efg	0.425305	ad	8.50055	ce	23.1281	dgh	38.9828	cg	54.9965	ceg
Hokkai＿Mitsuboshi	6.57962	df	26.9099	fg	55.2358	ef	85.034	ef	115.011	ef	0.317405	ad	8.34465	ce	22.7279	dg	38.0279	ce	53.416	cef
F-test (vs varieties)	***		***		***		***		***		***		***		***		***		***
C.V.	12.4218		5.74635		3.039		1.96306		1.43995		34.333		7.05472		4.99666		4.83827		4.86793
LSD(5%)	1.06706		2.03282		2.26129		2.28397		2.2858		0.160609		0.825212		1.59446		2.59101		3.6687
LSD(1%)	1.42004		2.70527		3.00931		3.0395		3.04193		0.213737		1.09819		2.1219		3.4481		4.88228

## Sheet: 2-2(2020)
Supplemental Table2-2 Average values and ranges of variation of CC andCH per 30 DAT ( 2020)
Varieties	CCint30		CCint60		CCint90		CCint120		CCint150		CHint30		CHint60		CHint90		CHint120		CHint150
NK184	0.237394	a	9.03041	ac	36.8764	cd	66.8431	cd	96.8427	cd	1.079e-05	a	1.75873	ab	12.382	ac	24.6451	ab	36.967	ab
NK195BR	0.516094	ab	6.86798	a	30.2786	ab	59.8115	ab	89.7858	ab	5.00639e-05	a	1.49005	a	10.2984	a	20.7009	a	31.1796	a
NK235BR	0.250689	a	6.70944	a	32.1987	ab	62.0467	b	92.0428	b	6.32393e-07	a	1.60753	ab	13.7875	bce	27.7666	bd	41.7906	be
NK237BR	0.901309	bc	7.59201	ab	28.6768	a	57.3364	a	87.1927	a	0.000165407	a	1.93167	ab	12.2541	ab	24.8644	ab	37.6621	abc
NK388	0.319389	a	10.7963	cf	39.2781	df	69.257	df	99.2567	df	1.25043e-07	a	1.72314	ab	13.7536	bce	27.9849	bd	42.3037	be
NK195BRxNK184	0.73624	ac	10.7114	cf	37.3861	cd	67.2257	cd	97.2191	cd	2.21596e-06	a	2.06576	ab	12.9727	ac	25.6245	b	38.362	bc
NK235BRxNK184	0.722588	ac	13.6704	f	42.2026	ef	72.1661	ef	102.165	ef	6.94968e-06	a	2.89645	b	16.0436	def	30.9377	cdf	45.9128	deh
NK237BRxNK184	0.309886	a	10.8666	cf	39.3874	df	69.3678	df	99.3675	df	3.70837e-05	a	2.68342	ab	16.0104	def	31.6797	df	47.5022	eh
NK184xNK388	0.380231	ab	13.7063	f	42.9602	f	72.9512	f	102.951	f	1.85293e-06	a	2.39378	ab	16.3716	def	33.0139	ef	49.8069	gh
NK235BRxNK195BR	0.636253	ac	10.1813	bcde	36.7908	cd	66.6334	cd	96.6272	cd	1.09204e-05	a	2.27866	ab	13.5777	bcd	26.5532	bc	39.6066	bd
NK237BRxNK195BR	1.15267	c	10.0299	bcd	33.9517	bc	63.2616	bc	93.1996	bc	0.000257624	a	2.44098	ab	13.6533	bce	26.9739	bd	40.4567	bd
NK195BRxNK388	0.403115	ab	11.61	cf	40.096	df	70.0715	df	100.071	df	2.07854e-07	a	2.12712	ab	14.5213	bcf	29.0198	bde	43.6161	befg
NK237BRxNK235BR	0.663905	ac	10.4262	bcde	37.0943	cd	66.936	cd	96.9295	cd	6.91353e-05	a	2.64509	ab	15.9554	def	31.7068	df	47.6221	eh
NK235BRxNK388	0.552675	ab	13.1401	ef	41.9154	ef	71.8937	ef	101.893	ef	8.61873e-07	a	2.5297	ab	16.5551	ef	32.8667	ef	49.2867	fh
NK237BRxNK388	0.671484	ac	11.7026	cf	39.3919	df	69.3171	df	99.315	df	1.57099e-05	a	2.44857	ab	16.7214	f	34.2267	f	51.9763	h
NK377xNK388	0.589912	ab	11.7059	cf	39.6365	df	69.5803	df	99.579	df	4.78273e-08	a	2.12513	ab	15.2207	cf	30.5572	cdf	45.991	deh
NK377	0.645808	ac	10.3804	bcde	37.2005	cd	67.0582	cd	97.0525	cd	4.02007e-06	a	2.21008	ab	14.3505	bcf	28.482	bde	42.707	bef
Monohikari	0.403453	ab	11.2538	cf	39.5927	df	69.5634	df	99.563	df	8.66253e-05	a	2.42368	ab	16.0936	def	32.8171	ef	49.7972	gh
Amahomare	0.454426	ab	10.6014	bcde	38.5652	de	68.5182	de	98.5171	de	5.56446e-08	a	1.84007	ab	13.995	bcf	28.3675	bde	42.8386	bef
Hokkai＿Mitsuboshi	0.793638	ac	12.1131	df	39.7097	df	69.6186	df	99.6154	df	1.53506e-08	a	1.89869	ab	14.4957	bcf	29.2984	bde	44.1884	cdefg
F-test (vs varieties)	***		***		***		***		***				***		***		***		***
C.V.	31.8176		9.22335		3.43906		1.96126		1.36065				19.3507		6.53625		5.35249		5.10639
LSD(5%)	0.298225		1.62436		2.14074		2.18733		2.19189				0.695964		1.56123		2.55722		3.66978
LSD(1%)	0.399454		2.17574		2.86739		2.9298		2.93591				0.932204		2.09117		3.42525		4.91545

## Sheet: 2-3(2021)
Supplemental Table2-3 Average values and ranges of variation of CC andCH per 30 DAT ( 2021).
Varieties	CCint30		CCint60		CCint90		CCint120		CCint150		CHint30		CHint60		CHint90		CHint120		CHint150
NK184	0.195151	ac	8.17962	cd	35.7294	efg	65.6903	efh	95.6898	efh	2.34815e-07	a	2.0343	a	13.2308	ab	26.0703	b	38.9761	b
NK195BR	0.858004	e	7.62533	bcd	29.1415	b	57.9506	b	87.8282	b	0.000357269	a	2.42558	ac	12.1916	a	23.2963	a	34.4842	a
NK235BR	0.382001	ad	5.96896	ab	28.6048	b	58.0331	b	88.0019	b	9.13939e-08	a	2.24277	ac	14.4851	bcd	28.3126	bc	42.1933	bc
NK237BR	0.321697	ad	4.74171	a	25.0879	a	54.1212	a	84.0618	a	0.00054776	a	2.37369	ad	13.1054	ab	26.1666	b	39.4614	b
NK388	0.54953	d	7.71298	bcd	31.9541	c	61.5347	c	91.51	c	2.49276e-06	a	2.19688	ab	14.8542	d	29.4583	cd	44.1471	cd
NK195BRxNK184	0.193152	ac	8.95947	de	37.0583	ghi	67.0356	ghij	97.0353	ghij	3.80478e-05	a	2.97681	cdfg	15.7131	de	30	cd	44.357	cd
NK235BRxNK184	0.226859	ac	10.4906	f	39.175	j	69.162	jk	99.1619	jk	6.35152e-06	a	3.63132	gh	18.1543	ik	34.0927	fgh	50.0811	fhi
NK237BRxNK184	0.168827	ac	10.499	f	39.4588	j	69.4522	k	99.4522	k	4.43123e-05	a	3.35611	efh	17.7466	ghij	34.0682	fgh	50.4924	fhi
NK184xNK388	0.24301	ac	9.71743	ef	37.8091	hj	67.7755	hik	97.775	hik	5.07279e-05	a	3.13548	cdh	17.7065	fghij	34.4656	fgh	51.3478	fhi
NK235BRxNK195BR	0.27426	ac	8.34169	ce	35.3972	efg	65.329	efg	95.3277	efg	1.75442e-05	a	3.15438	ch	16.1607	def	30.5339	ce	44.9594	cde
NK237BRxNK195BR	0.228405	ac	7.57776	bc	34.3582	de	64.2879	de	94.2867	de	0.00059267	a	3.25758	efh	16.4801	ceg	31.8201	def	47.3167	df
NK195BRxNK388	0.277108	ac	8.95044	ce	36.5146	fhi	66.4663	fi	96.4654	fi	8.75661e-06	a	2.90566	bcdfg	17.038	ehi	32.9871	eg	49.0122	efg
NK237BRxNK235BR	0.180419	ac	7.80813	cd	35.1785	efg	65.137	efg	95.1365	efg	0.000550043	a	3.5092	fh	18.0913	hk	35.0315	gh	52.1427	ghi
NK235BRxNK388	0.387435	bcd	10.7792	f	38.9303	ij	68.896	ik	98.8954	ik	8.38398e-05	a	3.92152	h	19.4743	jk	36.7931	hi	54.1964	hj
NK237BRxNK388	0.169719	ac	8.70291	ce	36.8051	fhi	66.7832	fi	96.783	fi	0.00116371	a	3.50934	fh	19.5408	k	38.4329	i	57.5508	j
NK377xNK388	0.379266	cd	8.48726	ce	34.9337	ef	64.8146	ef	94.8114	ef	1.28061e-05	a	3.01853	cdh	17.2133	ehi	33.5063	fgh	49.9112	fh
NK377	0.53114	d	8.05467	cd	32.8764	cd	62.5575	cd	92.5422	cd	3.41469e-06	a	2.44087	ac	14.8913	d	29.2518	cd	43.7059	cd
Monohikari	0.125429	ab	8.12184	cd	36.2357	eh	66.2189	efh	96.2188	efh	0.000835356	a	3.14784	ch	17.8676	ghij	35.7799	hi	53.9985	ij
Amahomare	0.11697	a	8.09405	cd	36.2719	eh	66.2571	efh	96.257	efh	8.55725e-05	a	2.73446	ace	16.5403	eh	32.928	eg	49.4897	fh
Hokkai＿Mitsuboshi	0.193546	ac	8.62937	ce	36.5392	fhi	66.5112	fi	96.5109	fi	2.07045e-05	a	2.82376	bcdf	16.7405	ehi	32.9899	eg	49.3832	fh
F-test (vs varieties)	***		***		***		***		***				***		***		***		***
C.V.	29.5266		6.26786		2.19007		1.24919		0.859636				9.90935		3.60973		3.2627		3.26786
LSD(5%)	0.123806		0.744236		1.08598		1.14745		1.15523				0.412113		0.835964		1.46965		2.19299
LSD(1%)	0.16492		0.991385		1.44662		1.5285		1.53886				0.548969		1.11357		1.95769		2.92124
