# Supplementary material for: High-Throughput Yield Prediction of Diallele Crossed Sugar Beet in a Breeding Field Using UAV-Derived Growth Dynamics
Source: Plant Phenomics. 2024 Jul 29;6:0209. doi: 10.34133/plantphenomics.0209 (PMC11283879; doi:10.34133/plantphenomics.0209)
Supplement: Supplementary 1 — Tables S1 and S2 Figs. S1 to S4 Supplemental data Supplemental data2 [file plantphenomics.0209.f1.zip › supplemantal data2.xlsx]

## Sheet: Sheet1
2018_RW											2018_SC
	CCint60	CCint70	CCint80	CCint90	CCint100	CCint110	CCint120	CCint130	CCint140			CCint60	CCint70	CCint80	CCint90	CCint100	CCint110	CCint120	CCint130	CCint140
CHint60	0.716174	0.716172	0.717182	0.718506	0.719766	0.720824	0.717775	0.722332	0.722853		CHint60	0.550801	0.550781	0.548318	0.543184	0.536814	0.530505	0.50607	0.520049	0.515997
CHint70	0.723256	0.72325	0.724295	0.725635	0.726883	0.727912	0.724643	0.729347	0.729833		CHint70	0.558349	0.558272	0.555498	0.549878	0.542985	0.536203	0.510798	0.525023	0.520707
CHint80	0.728073	0.728065	0.729136	0.730488	0.731728	0.732736	0.729284	0.734117	0.734578		CHint80	0.562212	0.562101	0.559129	0.553184	0.545932	0.538821	0.51265	0.527135	0.522634
CHint90	0.730981	0.730975	0.732066	0.73343	0.734667	0.735664	0.732079	0.737013	0.737459		CHint90	0.563816	0.563701	0.560633	0.554504	0.547041	0.539731	0.513017	0.527734	0.523116
CHint100	0.732584	0.73258	0.733688	0.735064	0.736303	0.737296	0.733621	0.738631	0.739068		CHint100	0.564253	0.564152	0.561052	0.554836	0.547261	0.539843	0.512767	0.527669	0.522984
CHint110	0.733402	0.733402	0.734523	0.735909	0.737153	0.738146	0.734413	0.739475	0.739909		CHint110	0.564173	0.564093	0.560994	0.554744	0.547118	0.539644	0.512338	0.527376	0.522655
CHint120	0.734257	0.73424	0.735351	0.736737	0.737992	0.738999	0.735298	0.740357	0.740804		CHint120	0.561052	0.560838	0.557963	0.552064	0.544781	0.537596	0.510395	0.525738	0.521157
CHint130	0.733953	0.733959	0.735097	0.736498	0.737751	0.738747	0.734955	0.740078	0.740511		CHint130	0.563638	0.563597	0.560527	0.554272	0.546618	0.539108	0.511568	0.526771	0.522021
CHint140	0.73401	0.734019	0.735162	0.736566	0.737823	0.738822	0.735016	0.740154	0.740587		CHint140	0.563396	0.56337	0.560314	0.554067	0.546412	0.538898	0.511304	0.526551	0.521796
2020_RW											2020_SC
	CCint60	CCint70	CCint80	CCint90	CCint100	CCint110	CCint120	CCint130	CCint140			CCint60	CCint70	CCint80	CCint90	CCint100	CCint110	CCint120	CCint130	CCint140
CHint60	0.689616	0.686297	0.677291	0.671459	0.668429	0.666769	0.665771	0.665119	0.664665		CHint60	0.291248	0.334277	0.318669	0.290577	0.27072	0.25798	0.249571	0.243741	0.239509
CHint70	0.710151	0.715747	0.710258	0.70361	0.699188	0.696423	0.694626	0.693392	0.692503		CHint70	0.341815	0.419778	0.427886	0.401438	0.377209	0.360073	0.348213	0.339775	0.333555
CHint80	0.718087	0.727738	0.724862	0.718431	0.713565	0.710346	0.708191	0.706688	0.705593		CHint80	0.352071	0.441686	0.461619	0.43798	0.412925	0.394414	0.381356	0.371977	0.365028
CHint90	0.721673	0.733072	0.731532	0.725331	0.720322	0.716923	0.714617	0.712998	0.711815		CHint90	0.353433	0.446582	0.471287	0.449218	0.424134	0.405257	0.391838	0.382165	0.374985
CHint100	0.723448	0.735616	0.734708	0.72864	0.723582	0.720108	0.717739	0.71607	0.714848		CHint100	0.353421	0.447663	0.474267	0.452948	0.427946	0.408982	0.395458	0.385697	0.378446
CHint110	0.724347	0.736865	0.736251	0.730251	0.725174	0.721667	0.719271	0.717579	0.716341		CHint110	0.353345	0.447954	0.475342	0.454368	0.429428	0.410447	0.396893	0.387104	0.37983
CHint120	0.724804	0.737485	0.737008	0.73104	0.725955	0.722434	0.720024	0.718323	0.717077		CHint120	0.353333	0.448079	0.475807	0.454992	0.430086	0.411103	0.397539	0.387741	0.380459
CHint130	0.725035	0.737792	0.73738	0.731427	0.726338	0.722811	0.720395	0.718689	0.717439		CHint130	0.353353	0.448157	0.476036	0.455294	0.430406	0.411423	0.397856	0.388054	0.380769
CHint140	0.725151	0.737945	0.737563	0.731617	0.726527	0.722996	0.720577	0.71887	0.717618		CHint140	0.353377	0.448207	0.476156	0.455448	0.430568	0.411585	0.398017	0.388214	0.380928
2021_RW											2021_SC
	CCint60	CCint70	CCint80	CCint90	CCint100	CCint110	CCint120	CCint130	CCint140			CCint60	CCint70	CCint80	CCint90	CCint100	CCint110	CCint120	CCint130	CCint140
CHint60	0.746428	0.758773	0.731148	0.709976	0.6981	0.691229	0.686945	0.684081	0.682055		CHint60	0.383117	0.443167	0.406946	0.366613	0.340975	0.325066	0.31468	0.307511	0.302316
CHint70	0.764848	0.788008	0.771822	0.753683	0.741898	0.734536	0.729739	0.726446	0.724076		CHint70	0.336763	0.394875	0.379423	0.351258	0.330894	0.317422	0.308295	0.301846	0.297098
CHint80	0.768077	0.794092	0.784185	0.769024	0.758242	0.751189	0.746467	0.743172	0.740775		CHint80	0.312333	0.366081	0.35824	0.336224	0.319072	0.307296	0.299142	0.293299	0.288955
CHint90	0.766346	0.793037	0.785981	0.772459	0.762356	0.755583	0.750984	0.747747	0.745377		CHint90	0.299169	0.350147	0.34517	0.325927	0.310358	0.299467	0.291843	0.286338	0.282225
CHint100	0.764107	0.790925	0.785158	0.772452	0.762717	0.756109	0.751592	0.748396	0.74605		CHint100	0.292011	0.341407	0.337583	0.319622	0.304823	0.294379	0.287026	0.281699	0.277709
CHint110	0.762494	0.789311	0.784137	0.77183	0.762283	0.755763	0.75129	0.748119	0.745788		CHint110	0.288205	0.336738	0.333404	0.316048	0.301627	0.291405	0.284191	0.278955	0.275028
CHint120	0.761524	0.788318	0.78342	0.771307	0.761853	0.755378	0.750929	0.747771	0.745447		CHint120	0.286234	0.334313	0.331196	0.314129	0.299892	0.289781	0.282636	0.277446	0.27355
CHint130	0.760986	0.787761	0.782993	0.770973	0.761566	0.755114	0.750676	0.747524	0.745205		CHint130	0.285233	0.333081	0.330062	0.313134	0.298987	0.28893	0.28182	0.276652	0.272772
CHint140	0.760702	0.787465	0.782757	0.770783	0.761398	0.754957	0.750525	0.747377	0.74506		CHint140	0.284733	0.332466	0.32949	0.312629	0.298526	0.288496	0.281403	0.276246	0.272375
